# Supplementary material for: Developmental, but not Homeostatic, Collagen V Expression Regulates Mature Murine Supraspinatus Tendon Structure, Function, and Gene Expression
Source: J Orthop Res. 2026 Feb 23;44(2):e70164. doi: 10.1002/jor.70164 (PMC12929041; doi:10.1002/jor.70164)
Supplement: Supplementary file 1 — Table S1_Taqman assay information supplemental. [file JOR-44-0-s002.xlsx]

## Sheet: Assay Template
Gene	Assay ID
Abl1	Mm00802029_m1
Acan	Mm00545794_m1
Acta2	Mm00725412_s1
Adamts1	Mm01344169_m1
Adamts2	Mm00805170_m1
Adamts5	Mm00478620_m1
Adgre1	Mm00802529_m1
Aspn	Mm00445945_m1
Axin2	Mm00443610_m1
Bgn	Mm01191753_m1
Bmp4	Mm00432087_m1
Casp3	Mm01195085_m1
Cd44	Mm01277161_m1
Cdh11	Mm00515466_m1
Cdh2	Mm01162497_m1
Col11a1	Mm01321574_m1
Col12a1	Mm01148556_m1
Col14a1	Mm00805269_m1
Col1a1	Mm00801666_g1
Col1a2	Mm00483888_m1
Col2a1	Mm01309565_m1
Col3a1	Mm00802331_m1
Col4a1	Mm01210125_m1
Col5a1	Mm00489289_m1
Col5a2	Mm00483675_m1
Col6a1	Mm00487160_m1
Col6a2	Mm00521554_m1
Comp	Mm00489490_m1
Ctgf	Mm01192933_g1
Cyr61	Mm00487498_m1
Dcn	Mm00514535_m1
Egr1	Mm00656724_m1
Eln	Mm00514670_m1
Fap	Mm01329177_m1
Fbn1	Mm00514908_m1
Fbn2	Mm00515713_m1
Fmod	Mm00491215_m1
Fn1	Mm01256744_m1
Has1	Mm03048195_m1
Hspg2	Mm01181173_g1
Igf1	Mm00439560_m1
Il6	Mm00446190_m1
Itga11	Mm00723741_m1
Itga5	Mm00439797_m1
Itgb1	Mm01253230_m1
Itgb3	Mm00443980_m1
Itgb5	Mm00439825_m1
Kera	Mm00515230_m1
Lats1	Mm01191886_m1
Lats2	Mm00497217_m1
Lox	Mm00495386_m1
Loxl1	Mm01145738_m1
Loxl2	Mm00804740_m1
Ltbp1	Mm00498255_m1
Ltbp4	Mm00723631_m1
Lum	Mm01248292_m1
Mkx	Mm00617017_m1
Mmp13	Mm00439491_m1
Mmp14	Mm00485054_m1
Mmp2	Mm00439498_m1
Mmp9	Mm00442991_m1
Mstn	Mm01254559_m1
mTOR	Mm07297605_g1
Pcna	Mm00448100_g1
Pdgfa	Mm01205760_m1
Pdgfb	Mm00440677_m1
Pdgfrb	Mm00435553_m1
Pecam1	Mm01242576_m1
Piezo1	Mm01241549_m1
Plod1	Mm01255760_m1
Postn	Mm01284919_m1
Prg4	Mm01284582_m1
Ptk2	Mm00433209_m1
Rn18s	Mm03928990_g1
Rps17	Mm01314921_g1
Scx	Mm01205675_m1
Serpine1	Mm00435858_m1
Sox9	Mm00448840_m1
Spp1	Mm00436767_m1
Taz	Mm04239390_g1
Tgfb1	Mm01178820_m1
Tgfb2	Mm00436955_m1
Tgfb3	Mm00436960_m1
Tgfbr2	Mm03024091_m1
Thbs2	Mm01279240_m1
Thbs4	Mm03003598_s1
Timp1	Mm01341361_m1
Timp3	Mm00441826_m1
Tnc	Mm00495662_m1
TNF	Mm00443258_m1
Tnmd	Mm00491594_m1
Tnxb	Mm00466624_m1
Vcan	Mm01283063_m1
Vegfb	Mm00442102_m1
Vim	Mm01333430_m1
Yap1	Mm01143263_m1
