# Supplementary material for: Developmental, but not Homeostatic, Collagen V Expression Regulates Mature Murine Supraspinatus Tendon Structure, Function, and Gene Expression
Source: J Orthop Res. 2026 Feb 23;44(2):e70164. doi: 10.1002/jor.70164 (PMC12929041; doi:10.1002/jor.70164)
Supplement: Supplementary file 2 — Table S2_Outliers. [file JOR-44-0-s001.xlsx]

## Sheet: Sheet1
	Statistical Outliers							Technical Outliers
		AVG d-period							for all data
			WT	I-NULL	T-KO				WT	I-NULL	T-KO
	0	Ins	0	0	0			0	1	0	2
		Mid	1	0	0
	0.03	Ins	1	0	0			0.03	1	1	0
		Mid	0	0	0
	0.06	Ins	0	0	0			0.06	1	2	0
		Mid	0	1	0
		localVar
			WT	I-NULL	T-KO
	0	Ins	0	0	0
		Mid	0	0	0
	0.03	Ins	0	0	0
		Mid	0	0	0
	0.06	Ins	0	0	0
		Mid	0	0	0
		globalVAR
			WT	I-NULL	T-KO
	0	Ins	0	0	0
		Mid	0	0	1
	0.03	Ins	0	1	1
		Mid	1	0	0
	0.06	Ins	0	0	0
		Mid	1	0	0
